# Supplementary material for: Research on adaptive hydraulic drive optimization control of concrete mixing tank truck for open-pit mine
Source: PLoS One. 2024 Oct 9;19(10):e0310249. doi: 10.1371/journal.pone.0310249 (PMC11463772; doi:10.1371/journal.pone.0310249)
Supplement: S1 Data — (XLSX) [file pone.0310249.s002.xlsx]

## Sheet: Fig7
X1	Y1	X2	Y2	X3	Y3
1.01724	0.01501	1.03448	-0.00173	1.03448	-0.00173
1.03448	4.99549	1.22414	0.21522	1.22414	0.21522
9.89655	4.99739	1.38874	0.41726	1.38874	0.41726
		1.58384	0.6965	1.58384	0.6965
		1.77894	0.98629	1.77894	0.98629
		1.97404	1.25814	1.97404	1.25814
		2.16915	1.55378	2.16915	1.55378
		2.35031	1.81573	2.35031	1.81573
		2.54541	2.10644	2.54541	2.10644
		2.75445	2.39949	2.75445	2.39949
		2.96349	2.70401	2.96349	2.70401
		3.17253	2.99434	3.17253	2.99434
		3.36763	3.27525	3.36763	3.27525
		3.57667	3.57634	3.57667	3.57634
		3.79964	3.88171	3.79964	3.88171
		4.02261	4.15219	4.02261	4.15219
		4.34483	4.35486	4.18966	4.43868
		4.68966	4.55484	4.46552	4.65549
		5.08621	4.70459	4.77586	4.8221
		5.51724	4.82086	5.10345	4.93855
		6.04331	4.95571	5.73672	4.96125
		6.3499	4.96269	6.04331	4.95571
		6.65649	4.98019	6.3499	4.96269
		6.96308	4.98377	6.65649	4.98019
		7.26966	4.98448	6.96308	4.98377
		7.57625	4.98397	7.26966	4.98448
		7.88284	4.98346	7.57625	4.98397
		8.18943	4.99604	7.88284	4.98346
		8.49602	4.99185	8.18943	4.99604
		8.80261	4.98765	8.49602	4.99185
		9.1092	4.99041	8.80261	4.98765
		9.41578	4.99113	9.1092	4.99041
		9.72237	4.98448	9.41578	4.99113
		9.93141	4.99354	9.72237	4.98448
				9.93141	4.99354

## Sheet: Fig8
X1	Y1	X2	Y2	Y2
0.38565	-0.02084	0.40876	-0.02566	-0.000806761
0.39688	4.94623	0.9781	2.0269	2.00333
8.01133	5.00967	1.40146	3.54932	3.47092
		2.0146	4.56003	4.89082
		2.58394	4.98012	4.95279
		2.58394	4.98234	4.95279
		3.0073	4.9863	4.98354
		3.47445	5.01152	5.0142
		3.94161	4.9654	4.98169
		4.52555	4.8678	4.99636
		5.0365	4.79545	5.01114
		5.53285	4.78102	4.99434
		5.92701	4.7828	5.00938
		6.46715	4.84865	5.00832
		6.90511	4.94879	4.97585
		7.34307	4.9866	5.00656
		7.94161	4.98829	4.9738

## Sheet: Fig9
X	Y	Y
Average speed error	0.37	0.17
Maximum speed error	0.13	0.03

## Sheet: Fig10(a)
X	Y	Y
0.7441	0	0
5.94781	0	0
11.808	0.0047	0.0047
14.7381	0.24162	0.24162
15.3241	0.57854	0.47854
17.6682	0.71546	0.71546
20.0123	0.95237	0.95237
20.5983	1.38929	1.18929
21.1843	1.42621	1.42621
24.7005	1.4039	1.6039
30.5607	1.7039	1.6039
34.2167	1.5712	1.5712
38.5264	1.5712	1.5712
41.8306	1.57845	1.57845
42.7644	1.75259	1.75259
43.1953	1.85259	1.90134
44.0391	2.07773	2.07773
44.6252	2.37388	2.37388
45.2112	2.67003	2.67003
45.7972	2.96618	2.96618
46.9693	3.26232	3.26232
48.1413	3.55847	3.55847
48.7273	3.85462	3.85462
49.8993	4.15076	4.15076
50.4854	4.94691	4.44691
51.0714	5.34306	4.74306
51.6574	5.34306	5.03921
52.8295	5.03535	5.33535
53.4155	5.2315	5.6315
54.5875	5.42765	5.92765
55.1735	5.62379	6.22379
56.3456	6.01994	6.51994
56.9316	6.41609	6.81609
58.1036	7.01224	7.11224
58.6897	7.20838	7.40838
59.8617	7.50453	7.70453
61.0337	8.29682	8.29682
61.6198	8.59297	8.59297
62.0865	8.8814	8.8814
62.466	9.08456	9.08456
63.0408	9.32037	9.32037
63.5949	9.84893	9.54893
63.9747	9.95209	9.75209
64.4776	10.119	9.91898
64.9597	10.1786	10.0786
68.0484	10.5004	10.1004
71.5179	10.5076	10.1076
75.806	9.91488	10.1149
79.8284	9.91488	10.1076
84.3537	10.5076	10.0931
85.3593	10.5076	9.94074
86.4367	9.73758	9.73758
87.155	9.66186	9.60335
87.8733	9.66186	9.46186
88.8071	9.324	9.324
89.669	9.3281	9.1281
91.0338	9.23219	8.93219
93.2649	8.68182	8.68182
94.4369	8.47451	8.47451
95.2972	8.2828	8.2828
96.1593	8.09415	8.09415
97.2112	7.86196	7.86196
99.0069	7.62978	7.62978
100.3	7.41936	7.41936
101.665	7.23434	7.23434
102.958	7.06383	7.06383
104.107	6.84252	6.84252
105.472	6.6575	6.6575
106.576	6.45797	6.45797
108.345	6.21127	6.21127
109.781	6.01537	6.01537
111.074	5.80495	5.80495
112.439	5.62355	5.62355
113.66	5.45304	5.45304
116.964	5.43853	5.43853
120.915	5.5349	5.4349
124.722	5.52402	5.42402
127.595	5.6603	5.4603
130.827	5.4103	5.4603
133.988	5.46393	5.46393
137.292	5.46755	5.46755
140.093	5.37323	5.37323
140.74	5.19183	5.19183
141.602	5.00681	5.00681
142.248	4.82904	4.82904
143.469	4.36579	4.66579
144.259	4.29165	4.49165
145.409	4.3284	4.3284
146.055	4.12886	4.12886
147.061	3.74747	3.94747
147.923	3.35882	3.75882
148.569	3.57017	3.57017
149.575	3.15975	3.35975
150.221	3.20375	3.20375
150.868	3.02598	3.02598
152.52	2.72124	2.72124
152.951	2.51082	2.51082
153.741	2.04599	2.24599
154.962	2.02831	2.02831
156.901	1.79613	1.79613
157.692	1.68003	1.68003
157.907	1.57483	1.57483
162.073	1.29138	1.49138
165.808	1.42608	1.42608
168.753	1.34264	1.34264
172.273	1.27008	1.27008
175.793	1.2592	1.2592
180.39	1.59752	1.19752
183.047	1.12497	1.12497
184.915	1.23222	1.13222
188.506	1.0379	1.0379
191.38	1.27576	1.17576
193.966	1.35352	1.35352
197.198	1.54217	1.54217
199.209	1.67641	1.67641
200.646	1.86348	1.76348
202.154	1.86506	1.86506
204.165	2.5138	2.0138
207.685	2.20608	2.20608
210.271	2.40924	2.40924
213.216	2.58701	2.58701
217.238	2.7938	2.7938
221.62	2.98245	2.98245
224.278	3.3457	3.1457
226.863	3.54886	3.34886
230.024	3.55565	3.55565
233.256	3.7044	3.7044
235.627	3.90756	3.90756
239.936	4.1724	4.1724
242.881	4.3937	4.3937
245.467	4.68598	4.58598
248.987	4.86532	4.86532
254.805	4.80365	4.80365
260.049	4.78914	4.78914
266.154	4.65853	4.65853
271.972	4.60049	4.60049
276.641	4.73881	4.53881
280.736	4.26309	4.26309
284.471	3.95109	3.95109
288.278	3.64272	3.64272
291.726	3.42505	3.42505
294.096	3.3618	3.2618
297.616	3.02598	3.02598
299.627	2.86635	2.86635
302.787	2.71761	2.71761
304.224	2.4818	2.4818
306.307	2.30766	2.30766
308.965	2.11538	2.11538
312.987	1.92152	1.82152
317.369	1.49864	1.49864
321.463	1.20478	1.20478
324.911	1.01613	1.01613
326.419	0.72227	0.72227
330.154	0.60097	0.50097
331.016	0.23613	0.23613
334.249	0.32934	0.02934
339.779	0.000320108	0.000320108
343.227	-0.01419	-0.01419
347.896	0.000320108	0.000320108
350.554	-0.04321	-0.04321

## Sheet: Fig10(b)
X	Y
0.45577	-0.14473
0.47197	-0.11434
2.69753	0.00201
3.4871	-0.09513
3.74111	-0.06959
3.75675	-0.04025
3.76703	0.05417
4.10172	0.02439
4.7989	1.11e-16
6.11154	0.06176
6.69494	-0.04412
7.31754	-0.07647
7.32225	-0.06765
7.35518	-0.00588
7.36302	0.00882
7.95426	-0.08235
9.50913	0.02179
9.52266	-0.04675
9.83775	-0.15
9.85187	-0.12353
9.92325	-0.10053
10.149	0.000758253
10.5802	0.05818
12.3783	-0.18529
13.0292	-0.16471
13.2679	0.08937
13.6675	-0.16765
14.2979	-0.18529
14.3925	-0.19885
15.5761	-0.18824
15.6821	-0.14183
16.2034	-0.21176
16.6717	-0.16436
17.4878	-0.20294
17.5744	0.05475
18.7628	-0.21176
20.0582	-0.18235
20.2898	-0.14134
20.4783	-0.16344
20.6357	-0.20443
21.9699	-0.19706
23.3661	0.06301
23.8926	-0.19118
24.1307	-0.02254
24.6657	0.05882
25.646	0.02519
25.8717	-0.07941
26.4457	-0.20294
26.4598	-0.17647
26.4708	-0.15588
26.4818	-0.13529
26.5539	1.11e-16
26.568	0.02647
27.1342	-0.11176
27.4721	0.08524
27.8242	-0.01765
28.4264	-0.08824
29.105	-0.04574
30.354	-0.07498
30.5645	0.05438
31.679	0.01176
32.3129	0.02633
32.9289	-0.04412
34.2181	-0.02647
34.8532	-0.03529
35.5385	0.05
35.548	0.06765
36.0937	-0.10882
36.1486	-0.00588
36.2664	-0.04623
36.7054	0.07271
36.732	-0.11176
37.4769	0.08529
37.9497	-0.08281
38.0619	-0.01765
38.3379	0.02646
38.7033	-0.01471
39.1801	-0.32059
39.8121	-0.33529
39.9862	-0.00882
40.4425	-0.35294
40.4739	-0.29412
40.6009	-0.05588
40.6026	-0.08534
41.1545	-0.21765
41.6433	-0.04343
41.6903	-0.20576
41.7285	-0.34118
41.7567	-0.28824
41.774	-0.25588
41.9058	-0.17731
42.2696	0.05414
42.359	-0.35882
42.4342	-0.21765
42.9672	0.00993
43.1188	-0.15653
43.1352	-0.12577
43.1415	-0.09118
43.5964	-0.08059
44.3255	-0.27059
44.9905	-0.22353
45.8036	-0.31856
45.859	-0.37117
46.8162	-0.25327
47.7351	-0.29034
48.1208	-0.35294
48.1286	-0.33824
48.3131	-0.21205
48.7888	-0.3
49.4679	-0.22647
50.0482	-0.33824
52.0007	-0.27647
52.0116	-0.25588
52.0174	-0.37414
52.7907	-0.31944
53.7431	-0.26864
54.4878	-0.24945
55.0373	-0.21338
55.1623	-0.34706
55.8147	-0.32353
57.074	-0.36176
58.4227	-0.23235
58.6265	-0.37731
59.0344	-0.28529
59.0563	-0.24412
59.2885	-0.31648
59.6617	-0.30882
59.6805	-0.27353
60.325	-0.26471
60.6626	-0.20525
60.7831	-0.27763
60.7993	-0.24724
60.9429	-0.30588
61.0245	-0.15294
62.2038	-0.34118
62.2854	-0.18824
62.3308	-0.10294
62.839	-0.35
62.9802	-0.1019
63.1296	-0.07207
63.14	-0.36563
63.2652	-0.13087
63.2697	-0.31023
63.8119	-0.17013
64.8773	0.07479
64.9154	-0.05588
64.9232	-0.04118
65.4466	0.01544
65.7125	0.0444
66.0263	-0.02453
67.4857	-0.03529
70.0859	0.04118
71.3343	-0.01765
71.4033	0.11176
71.5942	0.02341
72.0065	0.06087
72.1153	0.24706
72.6108	-0.02353
72.705	0.10297
73.9423	0.07353
74.6057	0.11765
74.6182	0.14118
74.7588	0.13991
75.2518	0.12941
75.2863	0.19412
75.8982	0.18775
76.371	0.21577
76.5321	0.24951
76.5362	0.13824
76.5441	0.15294
77.8897	0.27647
78.5546	0.32353
79.5632	0.3166
80.184	0.10328
80.4177	0.21765
80.8557	0.28594
81.4057	0.07765
81.6754	0.17647
81.7435	0.14758
82.9748	0.20259
83.0655	0.24023
83.4118	0.17692
83.573	0.13529
84.2835	0.26765
85.4691	0.09118
85.5397	0.22353
85.5601	0.26176
88.2683	0.26826
88.7546	0.25294
89.155	0.1755
89.3506	0.17059
89.5884	0.20811
89.7059	0.24063
89.9904	0.17059
90.6334	0.17647
90.9722	0.14651
91.7798	-0.07353
92.0478	0.11321
92.3589	0.01007
92.7868	-0.03593
93.0971	-0.00294
93.4893	0.19781
93.5055	0.2282
94.3502	-0.05294
94.8025	-0.07029
95.0857	0.12647
95.3797	-0.10771
95.4907	0.07687
95.5618	0.1398
95.7193	0.11471
96.5491	0.04462
96.6093	-0.14992
97.6247	0.08824
98.2223	0.00882
98.826	-0.05882
99.0602	0.01347
99.3396	-0.03078
99.4973	1.11e-16
99.5255	0.05294
100.73	-0.08824
100.746	-0.05882
100.75	-0.05
100.945	0.09205
101.437	0.03824
101.991	-0.12353
102.025	-0.05882
102.039	-0.03235
102.101	0.08235
102.37	-0.08003
102.731	0.06095
103.066	-0.15717
103.311	-0.04706
103.346	0.01765
105.22	-0.06765
105.494	0.02218
105.74	-0.01915
105.849	-0.08824
105.852	-0.08235
105.883	-0.02353
106.536	-0.04962
107.087	-0.11131
107.168	-0.01471
107.757	-0.10882
109.727	-0.01471
109.767	-0.06525
109.834	-0.1436
110.284	-0.17059
110.325	-0.09412
110.365	-0.01765
110.812	-0.37941
110.848	-0.31176
110.87	-0.27059
110.883	-0.24706
110.933	-0.15294
110.968	-0.08824
110.972	-0.07941
111.008	-0.01176
111.022	0.01471
111.524	-0.24412
111.57	-0.15882
111.579	-0.14118
112.096	-0.41048
112.15	0.03759
112.18	-0.21471
112.266	-0.05294
112.288	-0.01176
112.364	-0.37666
112.724	-0.39412
112.759	-0.32941
112.824	-0.20588
113.351	-0.10588
113.375	-0.37353
113.477	-0.18235
113.505	-0.12941
113.587	0.02353
114.041	-0.14381
114.12	-0.17647
114.162	-0.09706
114.167	-0.08824
114.637	-0.40588
114.68	-0.32647
114.691	-0.30588
114.706	-0.27647
114.738	-0.21765
114.742	-0.20882
114.757	-0.18235
114.819	-0.06471
114.829	-0.04706
114.843	-0.02059
114.869	0.02941
114.951	-0.05744
115.395	-0.18529
115.475	-0.03529
115.942	-0.35882
115.961	-0.32353
115.995	-0.25882
116.01	-0.23235
116.571	-0.37941
116.623	-0.28235
116.629	-0.27059
117.456	-0.26421
117.956	-0.18235
117.975	-0.30768
118.269	-0.35496
118.481	-0.39706
118.549	-0.27059
118.722	-0.22006
119.126	-0.38824
119.794	-0.33529
119.813	-0.3
120.028	-0.18554
121.139	-0.21176
121.69	-0.37941
121.712	-0.40911
122.319	-0.4
122.394	-0.25882
122.993	-0.33529
123.694	-0.22059
123.95	-0.30973
124.155	-0.27309
124.855	-0.22616
124.914	-0.33235
125.442	-0.36341
126.23	-0.26471
126.23	-0.26471
126.903	-0.20294
127.437	-0.32768
127.543	-0.20294
128.09	-0.37647
128.157	-0.25
128.565	-0.40619
128.749	-0.34118
128.774	-0.29412
128.786	-0.27059
129.356	-0.40294
129.448	-0.22941
130.085	-0.23529
130.088	-0.22941
130.089	-0.22647
130.659	-0.35882
130.84	-0.30899
130.953	-0.26645
131.286	-0.38235
131.289	-0.37647
131.992	-0.25882
132.17	-0.36626
132.55	-0.41176
132.61	-0.3
132.635	-0.25294
133.206	-0.38235
133.212	-0.37059
133.261	-0.27941
134.148	-0.19098
134.387	-0.23651
134.509	-0.33824
134.557	-0.24706
134.932	-0.41207
135.218	-0.20882
135.765	-0.38235
136.685	-0.34505
137.388	-0.31437
137.694	-0.36471
137.788	-0.18824
137.935	-0.28285
138.955	-0.4
139.005	-0.30588
139.457	-0.23841
139.598	-0.39412
139.668	-0.26176
139.7	-0.20294
140.266	-0.34118
140.637	-0.36917
141.236	-0.42334
141.289	-0.32404
141.305	-0.29366
141.513	-0.40294
142.167	-0.37647
142.703	-0.15278
142.792	-0.40294
142.92	-0.08355
143.413	-0.12452
144.662	-0.19697
149.321	-0.07488
149.518	-0.10807
150.2	-0.14253
151.218	-0.20624
154.606	-0.22617
155.959	-0.12447
156.518	-0.08154
158.216	-0.24971
159.067	-0.13785
160.608	-0.21018
162.372	-0.1201
162.451	-0.08427
163.212	-0.16096
163.895	-0.19446
167.444	0.04662
167.899	0.08294
168.025	0.11245
169.248	0.01176
169.894	0.02353
169.909	0.05294
169.925	0.08235
173.418	0.03859
173.727	0.01176
173.739	0.03529
174.409	0.09118
175.064	0.12059
175.397	0.0956
176.31	0.05588
176.333	0.1
176.554	0.12753
178.883	0.08235
180.127	0.05204
180.768	0.01765
180.784	0.04706
183.043	0.1003
183.204	0.02673
184.566	-0.05882
185.269	0.05882
185.887	0.01765
185.901	0.04412
186.472	-0.08529
186.536	0.03529
187.148	-0.01765
187.479	0.07998
187.783	-0.02647
188.374	-0.11765
188.387	-0.09412
188.423	-0.02647
188.995	-0.15294
189.006	-0.13235
189.023	-0.1
189.045	-0.05882
190.267	-0.16765
190.431	-0.39514
190.835	-0.30294
191.003	-0.343
191.461	-0.32941
191.472	-0.32242
191.501	-0.25294
191.533	-0.19412
191.634	-0.28545
192.165	-0.20882
192.715	-0.37647
194.484	-0.23868
194.625	-0.39412
195.737	-0.21238
196.002	-0.21176
196.589	-0.31176
196.84	-0.39826
197.03	-0.3238
197.199	-0.36765
197.641	-0.34501
197.85	-0.34706
198.479	-0.29087
198.515	-0.3
198.565	-0.20588
199.747	-0.38824
200.943	-0.24655
201.04	-0.36471
201.748	-0.23529
203.169	-0.20941
203.449	-0.40146
203.641	-0.28529
204.494	-0.34421
204.689	-0.32932
204.945	-0.24118
204.979	-0.2941
205.594	-0.22353
205.595	-0.22059
206.784	-0.39118
206.798	-0.36471
207.865	-0.25118
208.097	-0.32941
208.119	-0.28824
208.167	-0.19706
208.693	-0.41176
208.779	-0.25
210.062	-0.39805
210.079	-0.21176
210.365	-0.34826
211.359	-0.21176
211.581	-0.30902
211.905	-0.38824
211.923	-0.35294
212.541	-0.39412
212.579	-0.32353
213.239	-0.28529
213.264	-0.23824
213.737	-0.26792
213.753	-0.23753
216.382	-0.39118
216.672	-0.39918
217.132	-0.18529
217.366	-0.34222
217.726	-0.27059
217.765	-0.19706
218.309	-0.37647
218.4	-0.20588
218.461	-0.29268
220.048	-0.23207
220.262	-0.31471
220.861	-0.39118
221.427	-0.27214
222.203	-0.27353
223.282	-0.39974
223.439	-0.35588
224.012	-0.33407
224.793	-0.21765
225.41	-0.25882
226.953	-0.27797
226.969	-0.24758
229.272	-0.21765
229.895	-0.3965
230.41	-0.35144
230.46	-0.38824
230.468	-0.37353
230.553	-0.21471
230.809	-0.31609
232.441	-0.27353
233.302	-0.20501
233.735	-0.24706
233.744	-0.22941
233.847	-0.25391
234.359	-0.27647
234.555	-0.29709
234.719	-0.36573
235.044	-0.19118
236.313	-0.21176
236.969	-0.18235
237.222	-0.32941
237.615	-0.17059
237.788	-0.24544
238.104	-0.40435
238.27	-0.14118
238.277	-0.12941
238.368	-0.28374
238.78	-0.38529
238.788	-0.37059
238.794	-0.35882
238.81	-0.32941
239.506	-0.22353
239.531	-0.35833
240.107	-0.29706
240.474	0.00257
240.692	-0.4
240.767	-0.25882
240.852	-0.1
240.899	-0.01176
241.196	0.02765
241.493	0.0731
241.507	-0.07059
241.526	-0.03529
243.307	-0.03767
244.104	1.11e-16
245.549	-0.06099
246.879	0.08663
247.563	0.05341
247.719	0.02506
247.934	-0.01765
247.937	-0.01176
249.218	-0.00882
250.478	-0.04706
250.484	-0.03529
252.595	0.05106
253.282	-0.11504
253.669	-0.06176
253.736	0.01294
253.76	-0.07834
254.27	-0.13529
255.524	-0.18235
256.194	-0.19515
256.738	-0.15178
256.81	-0.17059
257.281	-0.22312
257.863	-0.26345
258.099	-0.15294
259.337	-0.23235
260.006	-0.17647
260.027	-0.13824
260.053	-0.08824
260.609	-0.24706
260.684	-0.10588
261.978	-0.07941
262.582	-0.14706
262.907	-0.14327
263.063	-0.18215
263.782	-0.2278
264.223	-0.25999
264.452	-0.23824
264.465	-0.21471
264.504	-0.14118
265.735	-0.23235
267.579	-0.16545
267.863	-0.19667
268.32	-0.18529
268.939	-0.22353
269.945	-0.23617
270.62	-0.32333
270.815	-0.29566
270.831	-0.26528
272.387	-0.35311
272.574	-0.37796
276.461	-0.22576
277.229	-0.27647
277.229	-0.27647
277.415	-0.3155
277.722	-0.27399
277.858	-0.29706
278.465	-0.35882
278.583	-0.3789
279.204	-0.34225
281.021	-0.36471
281.037	-0.33529
283.587	-0.35294
284.203	-0.25036
284.278	-0.29335
284.926	-0.24118
285.359	-0.33824
285.552	-0.26765
285.572	-0.22941
286.159	-0.32941
286.841	-0.25
287.45	-0.30882
287.866	-0.37739
288.124	-0.24412
289.364	-0.31765
290.639	-0.30998
290.644	-0.31765
290.656	-0.27959
291.189	-0.24536
291.379	-0.33172
295.707	-0.30614
296.04	-0.32429
296.066	-0.20551
296.368	-0.2737
297.612	-0.23887
298.36	-0.24706
300.943	-0.20294
301.606	-0.15882
302.394	-0.18631
303.239	-0.14423
303.409	-0.25523
303.551	-0.11176
303.56	-0.09412
304.398	-0.23134
305.486	-0.08235
307.989	-0.18824
307.989	-0.18824
309.112	-0.19075
309.285	-0.15882
310.591	-0.10882
310.739	-0.21857
312.227	-0.14888
315.718	-0.09412
316.625	-0.19487
317.01	-0.07059
317.649	-0.14921
317.68	-0.01471
317.703	0.02941
317.967	-0.11528
317.994	-0.23885
318.373	0.08529
318.973	0.01176
319.025	0.10882
319.616	0.01765
319.64	0.06176
319.838	0.34945
320.322	0.14118
320.611	0.2962
320.924	0.07059
321.072	0.34706
321.699	0.32353
321.942	0.25216
322.018	0.17121
322.088	0.21159
323.597	0.28235
323.821	0.15592
324.854	0.24118
325.475	0.20588
325.519	0.28824
326.169	0.30588
326.449	0.34938
327.414	0.24118
327.467	0.34118
327.998	0.28932
328.197	0.2474
328.763	0.18135
329.197	0.21558
329.374	0.31765
329.614	0.14917
329.904	0.11176
330.835	0.12208
331.134	0.01765
331.146	0.04118
331.159	0.06471
331.168	0.08235
331.185	0.11471
331.207	0.15588
331.679	0.3527
331.785	0.03824
332.069	0.29514
332.39	0.22084
332.401	-0.00588
332.412	0.26297
332.517	0.21176
332.951	-0.17353
333.047	0.00588
333.055	-0.22243
333.097	0.1
333.107	0.11765
333.525	-0.17326
333.612	-0.13529
333.662	-0.04118
333.685	0.00294
334.157	-0.11401
334.277	-0.08824
334.286	-0.07059
334.926	-0.07059
334.951	-0.02353
335.504	-0.18529
335.57	-0.06176
337.463	-0.11176
338.726	-0.14412
338.754	-0.09118
339.997	-0.16417
340.25	-0.14114
340.621	-0.12087
340.637	-0.09049
341.302	-0.11176
343.892	-0.05588
344.539	-0.04118
345.138	-0.11765
345.156	-0.08529
346.421	-0.11176
346.467	-0.02647
347.03	-0.04795
347.08	-0.07647
347.218	-0.14722
347.236	-0.11259
347.253	-0.0822
347.671	-0.17374
347.715	-0.08529
349.017	-0.04412
350.83	-0.13644
350.846	-0.10606
350.862	-0.07567
351.185	-0.03354

## Sheet: Fig10(c)
X	Y
16.9257	-0.01506
18.1347	-0.04058
18.1347	-0.04824
19.9482	-0.01757
21.1572	-0.02011
21.7617	-0.05074
21.7617	-0.0584
21.7617	-0.02776
21.7617	0.00799
22.9706	-0.04051
22.9706	-0.00221
22.9706	-0.06349
23.5751	-0.03284
24.1796	-0.03538
24.1796	-0.04304
24.1796	-0.0456
24.1796	-0.0073
24.1796	-0.00985
24.1796	-0.0456
24.7841	-0.05325
24.7841	-0.08899
25.3886	-0.0226
25.3886	-0.06345
25.3886	-0.00728
25.9931	-0.01238
26.5976	0.01316
27.2021	-0.07364
27.2021	-0.03789
28.411	-0.02766
29.0155	-0.01744
29.62	-0.01743
30.2245	-0.04295
30.2245	-0.08891
30.2245	-0.09912
30.2245	-0.09912
30.829	-0.07358
30.829	-0.08124
31.4335	-0.08379
31.4335	-0.06336
32.038	-0.03016
32.038	-0.01229
32.6425	-0.01994
32.6425	0.000485062
32.6425	0.0158
32.6425	0.0107
32.6425	-0.06845
32.6425	-0.0276
33.247	-0.05057
33.8515	-0.04545
34.456	-0.01225
34.456	-0.08119
34.456	-0.04034
35.0605	-0.01225
35.0605	-0.03778
35.0605	-0.02501
35.0605	-0.0148
35.0605	-0.00714
36.2694	-0.06329
36.2694	-0.04542
36.8739	0.000546797
36.8739	-0.03264
36.8739	-0.01988
37.4784	0.00566
38.0829	-0.0888
38.6874	-0.10411
38.6874	-0.06326
38.6874	0.01079
38.6874	-0.05304
39.8964	-0.03771
39.8964	-0.05813
39.8964	-0.05303
39.8964	-0.07856
40.5009	-0.09387
40.5009	-0.10153
40.5009	-0.10408
40.5009	-0.05302
41.1054	-0.02237
41.1054	-0.05556
41.7098	-0.0147
42.3143	-0.02235
42.3143	-0.07597
42.3143	-0.08874
42.3143	-0.12448
43.5233	-0.02489
44.7323	0.01343
45.9413	-0.03251
46.5458	-0.01208
47.1503	-0.05547
47.1503	-0.06313
47.7548	-0.01206
48.3592	-0.03248
49.5682	-0.02991
51.3817	-0.01201
51.9862	-0.012
51.9862	-0.04008
51.9862	-0.04774
54.4042	-0.02728
56.8221	-0.02214
57.4266	-0.04766
58.0311	-0.06297
58.6356	-0.06807
59.2401	-0.07828
59.2401	-0.08849
59.2401	-0.10636
59.2401	-0.12423
60.449	-0.22379
60.449	-0.1523
61.0535	-0.19059
61.658	-0.20335
62.2625	-0.13696
62.867	-0.14971
62.867	-0.28758
62.867	-0.2595
63.4715	-0.22119
63.4715	-0.24162
63.4715	-0.19566
63.4715	-0.15736
64.076	-0.17778
64.076	-0.2748
64.076	-0.30799
64.6805	-0.25181
65.285	-0.31563
65.285	-0.34372
65.285	-0.34883
65.285	-0.24159
65.8895	-0.34116
66.494	-0.35902
66.494	-0.36923
66.494	-0.36923
67.0984	-0.33348
67.7029	-0.35645
68.3074	-0.33346
68.9119	-0.34111
68.9119	-0.33601
69.5164	-0.34366
70.1209	-0.33854
71.3299	-0.34363
71.3299	-0.34874
71.3299	-0.34874
72.5389	-0.33595
73.1433	-0.3385
74.3523	-0.34359
74.3523	-0.3538
74.9568	-0.34358
76.7703	-0.33334
77.3748	-0.32822
77.9793	-0.32566
78.5838	-0.29246
79.7927	-0.31542
79.7927	-0.28223
79.7927	-0.2567
80.3972	-0.32052
80.3972	-0.23627
81.0017	-0.19541
81.0017	-0.28732
81.0017	-0.25413
81.0017	-0.22604
81.0017	-0.04987
81.6062	-0.20561
82.2107	-0.21071
82.2107	-0.18007
82.2107	-0.09837
82.8152	-0.16729
82.8152	-0.15963
82.8152	-0.06772
82.8152	-0.10857
83.4197	-0.09069
84.0242	-0.10855
84.6287	-0.15705
84.6287	-0.13152
84.6287	-0.10344
84.6287	-0.07791
84.6287	-0.14174
84.6287	-0.0728
85.2332	-0.06258
85.8376	-0.03193
85.8376	-0.1647
85.8376	-0.12895
87.0466	-0.00127
87.6511	0.03193
88.8601	0.05492
89.4646	0.08046
90.0691	0.226
90.6736	0.10346
90.6736	0.2592
91.2781	0.13666
91.2781	0.16219
91.2781	0.25155
91.2781	0.21326
91.8826	0.20305
92.487	0.18774
93.0915	0.2286
93.0915	0.23881
94.3005	0.23373
94.905	0.23884
94.905	0.23118
95.5095	0.2363
95.5095	0.26438
96.7185	0.22865
97.9275	0.23122
98.5319	0.25932
98.5319	0.20315
99.1364	0.21337
99.1364	0.22614
99.7409	0.23636
99.7409	0.2287
100.345	0.21339
100.345	0.22871
101.554	0.23383
102.763	0.23895
103.368	0.22875
105.181	0.23899
106.39	0.23901
106.995	0.23902
106.995	0.23902
107.599	0.21605
107.599	0.20328
108.204	0.10116
108.808	0.17521
108.808	0.15479
108.808	0.1267
108.808	0.08585
108.808	0.06032
108.808	0.03734
108.808	0.01947
110.017	-0.000939257
110.017	-0.01371
110.017	-0.01626
111.226	-0.01879
111.226	-0.00347
112.435	0.01952
113.04	0.02208
113.644	0.00167
114.249	-0.01875
114.853	-0.03406
117.271	0.03491
117.271	0.04257
117.271	0.02215
117.271	-0.02637
117.271	-0.07488
117.271	-0.04934
117.271	-0.06211
117.876	0.00428
117.876	-0.04423
118.48	-0.04677
119.085	-0.03145
119.689	-0.01356
119.689	-0.02378
120.898	-0.01355
122.712	0.0401
123.316	0.04521
123.316	-0.000745232
123.921	-0.03137
123.921	0.0248
123.921	-0.0084
123.921	-0.02116
124.525	-0.01605
124.525	0.03757
124.525	0.01714
124.525	-0.00839
124.525	-0.00839
125.13	0.00183
125.734	0.0044
125.734	0.02482
126.943	0.06569
126.943	0.0708
128.152	0.0223
129.965	0.04786
130.57	0.02489
130.57	-0.0006394
130.57	-0.03128
131.779	-0.12828
131.779	-0.1436
132.383	0.00449
132.988	-0.02103
134.197	0.00963
134.197	-0.000586484
134.801	-0.10781
135.406	-0.04908
136.01	-0.04141
136.615	-0.09502
136.615	-0.08991
137.219	-0.07203
138.428	-0.09499
139.033	-0.07966
139.033	-0.09754
139.637	-0.12051
139.637	-0.05668
140.242	-0.13837
141.451	-0.17154
141.451	-0.15367
142.055	-0.18175
142.055	-0.23026
142.055	-0.19962
142.66	-0.21493
142.66	-0.26599
143.264	-0.24811
143.264	-0.27875
143.869	-0.30172
145.078	-0.3349
146.287	-0.37062
146.287	-0.34764
147.496	-0.32209
148.705	-0.30676
149.914	-0.34248
151.123	-0.36034
151.727	-0.34246
151.727	-0.34501
152.332	-0.37309
152.332	-0.39351
152.332	-0.37053
152.332	-0.34756
153.541	-0.30924
154.145	-0.30157
154.75	-0.31944
154.75	-0.36284
154.75	-0.28369
154.75	-0.35263
155.354	-0.29134
155.354	-0.27347
155.959	-0.30921
155.959	-0.35261
155.959	-0.37048
155.959	-0.37303
155.959	-0.36538
156.563	-0.39345
156.563	-0.2709
157.168	-0.32706
157.168	-0.32706
157.168	-0.35514
157.168	-0.3628
157.168	-0.38068
157.772	-0.35514
157.772	-0.34237
157.772	-0.33726
158.377	-0.33215
158.377	-0.33725
158.377	-0.32449
158.377	-0.37045
158.981	-0.35257
159.585	-0.31681
160.794	-0.32701
160.794	-0.35254
160.794	-0.35254
162.003	-0.37295
162.003	-0.34741
162.608	-0.3423
164.421	-0.34483
165.026	-0.38056
165.63	-0.38055
166.235	-0.39076
166.839	-0.31926
168.048	-0.35499
168.048	-0.37286
169.257	-0.35242
171.675	-0.33195
175.302	-0.29871
177.116	-0.27826
177.72	-0.27059
178.929	-0.24249
179.534	-0.23482
179.534	-0.2195
181.347	-0.20415
182.556	-0.1786
183.765	-0.17093
184.974	-0.18878
184.974	-0.18878
184.974	-0.17857
184.974	0.01037
184.974	-0.05346
184.974	-0.15559
185.579	-0.14282
186.183	-0.07642
186.183	-0.10196
186.183	-0.12238
186.788	-0.02024
186.788	0.0972
186.788	0.11252
187.392	-0.08407
187.392	-0.0713
187.392	0.03338
187.392	0.0104
187.392	-0.01513
187.392	-0.04321
187.392	0.087
187.392	0.05891
188.601	0.06659
188.601	0.12021
188.601	0.06404
188.601	0.11765
189.206	0.13298
189.81	0.16618
189.81	0.16874
189.81	0.16874
191.623	0.14834
192.228	0.13813
194.041	0.16114
194.041	0.19178
194.041	0.17901
194.646	0.18157
194.646	0.202
194.646	0.17902
195.25	0.17647
196.459	0.18415
196.459	0.17394
196.459	0.1816
196.459	0.17905
196.459	0.17139
197.064	0.15352
197.064	0.17395
197.064	0.18416
199.482	0.17909
201.295	0.10763
201.295	0.03103
201.295	-0.02003
201.9	0.08721
201.9	0.15359
201.9	0.12806
201.9	0.00806
202.504	-0.06597
203.109	0.00808
203.109	0.000418917
203.109	-0.22937
203.109	-0.26001
203.109	-0.30086
203.109	-0.06086
203.109	-0.0915
203.109	-0.12724
203.109	-0.03788
203.713	-0.21149
203.713	-0.1783
203.713	-0.29574
203.713	-0.06085
203.713	0.11277
204.318	-0.10169
204.318	-0.16297
204.318	-0.12722
204.318	-0.33403
204.318	0.08214
204.318	-0.13999
204.318	-0.32637
204.318	0.00299
204.318	-0.19871
204.922	-0.07104
204.922	-0.10934
204.922	-0.18594
204.922	0.05662
204.922	-0.24721
204.922	-0.2753
205.527	-0.12976
205.527	0.04131
205.527	-0.1655
205.527	0.02854
205.527	-0.05572
206.131	0.07961
206.736	-0.35442
206.736	-0.04549
207.945	-0.36206
210.363	-0.34671
212.781	-0.34157
213.99	-0.35176
215.199	-0.3543
215.199	-0.34664
216.408	-0.33641
216.408	-0.32364
216.408	-0.35939
216.408	-0.36705
216.408	-0.37471
218.221	-0.33128
220.035	-0.34146
221.244	-0.36953
221.848	-0.36697
221.848	-0.36186
222.452	-0.34398
223.057	-0.35163
225.475	-0.33372
225.475	-0.36181
226.079	-0.35669
226.079	-0.31584
226.079	-0.32605
226.079	-0.37457
226.684	-0.33371
227.288	-0.32604
227.893	-0.36177
228.497	-0.34644
228.497	-0.36687
229.102	-0.3541
231.52	-0.3464
232.124	-0.38724
232.124	-0.37192
233.333	-0.32595
233.333	-0.34127
233.333	-0.38467
233.938	-0.36424
234.542	-0.32082
234.542	-0.3387
234.542	-0.3387
234.542	-0.36934
234.542	-0.3387
238.169	-0.34886
239.378	-0.34629
241.796	-0.3437
243.005	-0.33091
243.61	-0.33601
244.214	-0.32324
244.214	-0.31558
244.214	-0.13685
244.819	-0.32833
244.819	-0.30025
244.819	-0.17259
245.423	-0.30535
245.423	-0.1113
246.632	-0.26448
246.632	-0.27724
247.237	-0.24404
247.841	-0.20318
247.841	-0.11382
247.841	-0.16744
247.841	-0.0934
248.446	-0.13935
248.446	-0.06786
248.446	-0.21849
249.05	-0.15466
249.05	-0.04232
249.05	-0.02444
249.05	-0.01168
249.05	-0.19295
249.05	-0.11891
249.655	0.0011
249.655	0.04195
250.259	-0.16485
250.259	0.02153
251.468	0.04198
251.468	0.00368
252.677	-0.02184
253.886	0.01137
253.886	0.01648
256.304	-0.00646
256.304	-0.032
257.513	-0.02432
257.513	-0.04985
258.117	-0.07537
258.722	-0.06005
258.722	-0.08813
259.931	-0.09067
260.535	-0.16725
261.14	-0.12384
261.14	-0.10597
261.744	-0.11617
262.349	-0.17744
262.349	-0.16467
262.349	-0.15191
262.349	-0.21063
262.349	-0.12127
264.162	-0.20295
264.767	-0.13145
266.58	-0.23355
267.789	-0.24119
268.998	-0.2616
270.812	-0.27434
271.416	-0.29731
272.021	-0.32794
272.021	-0.34581
272.625	-0.35601
272.625	-0.36623
274.439	-0.30492
275.648	-0.33044
276.857	-0.34574
278.67	-0.30741
278.67	-0.34571
278.67	-0.3355
279.275	-0.31507
279.879	-0.34059
279.879	-0.36612
281.693	-0.34312
282.297	-0.36098
282.902	-0.36352
284.111	-0.32521
284.715	-0.32009
285.32	-0.32008
286.529	-0.28943
287.737	-0.2792
288.946	-0.25365
290.155	-0.22299
290.155	-0.16682
290.155	0.0936
290.76	-0.18724
290.76	-0.10809
291.364	-0.21276
291.364	-0.1668
291.364	-0.1668
291.364	-0.13872
291.364	-0.16936
291.364	-0.24595
291.364	-0.00851
291.969	-0.10041
291.969	-0.02637
292.573	-0.11317
292.573	-0.03913
293.178	-0.03401
293.782	0.10132
293.782	-0.05698
293.782	-0.05443
294.387	0.14473
294.387	-0.05953
294.387	-0.08506
294.387	-0.00336
294.387	-0.05442
294.991	0.00687
294.991	-0.04164
294.991	0.12431
294.991	-0.02633
294.991	0.02218
294.991	-0.06973
295.596	0.08092
295.596	0.03751
295.596	0.05794
295.596	-0.05951
296.2	0.15752
296.2	0.05284
296.2	0.01199
296.2	0.03242
296.805	0.05796
296.805	-0.08247
296.805	-0.08247
297.409	0.20605
297.409	0.18562
298.014	0.23925
298.014	0.21882
298.618	0.31841
298.618	0.34394
299.827	0.25204
299.827	0.26736
299.827	0.30055
300.432	0.2878
301.641	0.24696
301.641	0.32356
302.245	0.28272
302.85	0.30315
303.454	0.30316
303.454	0.31848
304.059	0.31593
304.663	0.31339
304.663	0.26743
305.872	0.31851
305.872	0.35171
305.872	0.32873
305.872	0.3083
305.872	0.28788
305.872	0.30319
306.477	0.25214
306.477	0.32108
307.081	0.30832
307.686	0.30067
307.686	0.2828
308.29	0.316
308.29	0.23685
308.29	0.30834
308.895	0.22154
308.895	0.37473
309.499	0.2624
309.499	0.27516
309.499	0.32367
310.708	0.32369
310.708	0.28539
311.917	0.13733
311.917	0.26243
312.522	0.27265
312.522	0.21138
312.522	0.22414
312.522	0.23691
313.126	0.28288
313.126	0.19607
313.731	0.15778
313.731	0.10416
314.335	0.24715
314.335	0.22162
314.335	0.17821
314.335	0.13991
314.335	0.08885
314.94	0.08631
315.544	0.11185
316.149	0.03271
316.149	0.05313
316.753	0.06335
316.753	0.02506
317.358	-0.000467424
317.358	0.00464
317.962	-0.03365
319.171	-0.05661
319.171	-0.05916
319.171	-0.05916
319.171	0.01998
319.171	-0.000440966
319.171	-0.01321
320.38	-0.03617
322.798	-0.0489
322.798	-0.05911
323.402	-0.02336
323.402	-0.06421
323.402	-0.00804
324.007	-0.01058
324.611	-0.000361592
324.611	-0.031
325.216	-0.04376
325.82	-0.04375
326.425	-0.03353
326.425	-0.05651
327.029	-0.00543
327.634	-0.00798
327.634	-0.04627
327.634	-0.02074
328.843	-0.02583
328.843	-0.01307
329.447	-0.02072
329.447	-0.02838
330.052	-0.05645
330.656	-0.03602
330.656	-0.00793
330.656	-0.07176
330.656	-0.0641
331.261	-0.04367
331.261	-0.00792
331.261	-0.04112
331.261	-0.04112
331.261	-0.04112
331.261	-0.04112
331.261	-0.04367
331.865	-0.0743
331.865	-0.03089
331.865	-0.05387
332.47	0.00741
332.47	-0.0845
332.47	-0.05131
333.074	-0.06407
333.679	-0.06151
333.679	-0.05129
333.679	-0.04108
333.679	-0.04108
334.283	-0.04873
334.283	-0.03852
334.283	-0.04107
334.888	-0.00276
334.888	-0.01808
334.888	-0.0334
334.888	-0.03851
334.888	-0.01298
335.492	-0.00786
335.492	-0.02829

## Sheet: Fig11(a)
X1	Y1	X2	Y2
0.04489	-0.14011	0.01775	0.10753
2.01484	-0.02591	0.24029	0.12097
4.57269	-0.14011	0.46332	0.0672
5.27404	-0.8561	0.53823	-0.02688
5.65049	-1.64651	0.61234	-0.01344
6.29511	-2.05582	0.90889	0.02688
7.26462	-1.66704	1.02041	4.44e-16
7.72359	-0.67646	1.13232	-0.08065
8.18255	0.00745	1.24344	-0.05376
8.50229	0.8248	1.39196	-0.0672
9.09533	1.6011	1.46628	-0.08065
9.71417	1.93728	1.57799	-0.13441
10.2556	1.56132	1.57799	-0.13441
10.7146	0.91206	1.76272	-0.02688
11.1736	0.11523	1.76282	-0.04032
11.9523	0.50274	1.79983	-0.02688
12.8702	-0.54815	1.87404	-0.02688
13.5406	-0.3005	1.87424	-0.05376
14.376	-0.58151	1.98576	-0.08065
14.8092	-0.1337	2.02306	-0.10753
17.1247	-0.23378	2.09737	-0.12097
19.3577	-0.34028	2.17148	-0.10753
21.405	-0.26073	2.20859	-0.10753
21.405	-0.26073	2.2459	-0.13441
		2.31931	-0.02688
		2.31941	-0.04032
		2.39392	-0.08065
		2.39392	-0.08065
		2.46833	-0.10753
		2.54254	-0.10753
		2.61665	-0.09409
		2.69106	-0.12097
		2.76568	-0.17473
		2.95031	-0.05376
		2.9513	-0.18817
		3.09913	-0.10753
		3.17344	-0.12097
		3.32136	-0.05376
		3.39528	-0.01344
		3.43228	4.44e-16
		3.43228	4.44e-16
		3.50689	-0.05376
		3.50689	-0.05376
		3.5442	-0.08065
		3.72913	4.44e-16
		3.80414	-0.10753
		3.87845	-0.12097
		3.95296	-0.16129
		4.10088	-0.09409
		4.47144	-0.02688
		4.61987	-0.02688
		4.69398	-0.01344
		4.69428	-0.05376
		4.76899	-0.12097
		4.76969	-0.21505
		4.77048	-0.32258
		4.77228	-0.56452
		4.80629	-0.14785
		4.80699	-0.24194
		4.80719	-0.26882
		4.8827	-0.44355
		4.9193	-0.37634
		4.9206	-0.55108
		4.9225	-0.80645
		4.99431	-0.48387
		4.99551	-0.64516
		4.99611	-0.72581
		5.03322	-0.72581
		5.06883	-0.52419
		5.06912	-0.56452
		5.07321	-1.11559
		5.10743	-0.72581
		5.10783	-0.77957
		5.10842	-0.86022
		5.14802	-1.19624
		5.18343	-0.96774
		5.25864	-1.10215
		5.29316	-0.75269
		5.29535	-1.04839
		5.29625	-1.16935
		5.36916	-0.99462
		5.37076	-1.20968
		5.37116	-1.26344
		5.37126	-1.27688
		5.37176	-1.34409
		5.37235	-1.42473
		5.37295	-1.50538
		5.44597	-1.34409
		5.48337	-1.38441
		5.55808	-1.45161
		5.59569	-1.51882
		5.59609	-1.57258
		5.6712	-1.69355
		5.7077	-1.6129
		5.78211	-1.63978
		5.81942	-1.66667
		5.89403	-1.72043
		5.93133	-1.74731
		6.11746	-1.82796
		6.11756	-1.8414
		6.26638	-1.89516
		6.26638	-1.89516
		6.3399	-1.80108
		6.41451	-1.85484
		6.45121	-1.80108
		6.63634	-1.74731
		6.78517	-1.80108
		6.82117	-1.65323
		6.89628	-1.77419
		7.006	-1.55914
		7.15383	-1.47849
		7.15393	-1.49194
		7.19034	-1.39785
		7.22774	-1.43817
		7.26375	-1.29032
		7.26435	-1.37097
		7.33756	-1.23656
		7.37467	-1.23656
		7.37487	-1.26344
		7.37487	-1.26344
		7.40758	-0.67204
		7.40908	-0.87366
		7.40918	-0.8871
		7.44649	-0.91398
		7.44738	-1.03495
		7.44768	-1.07527
		7.44818	-1.14247
		7.45008	-1.39785
		7.45008	-1.39785
		7.4808	-0.53763
		7.5201	-0.83333
		7.5208	-0.92742
		7.59311	-0.67204
		7.66433	-0.26882
		7.66543	-0.41667
		7.70303	-0.48387
		7.81206	-0.17473
		7.81305	-0.30914
		7.88577	-0.10753
		7.88607	-0.14785
		7.99579	0.0672
		7.99629	4.44e-16
		7.99639	-0.01344
		8.0302	0.43011
		8.0306	0.37634
		8.0323	0.14785
		8.0332	0.02688
		8.03429	-0.12097
		8.03439	-0.13441
		8.03449	-0.14785
		8.03449	-0.14785
		8.0706	-0.01344
		8.0708	-0.04032
		8.10591	0.22849
		8.17454	0.98118
		8.17823	0.48387
		8.25154	0.60484
		8.25354	0.33602
		8.25423	0.24194
		8.28735	0.77957
		8.29094	0.2957
		8.29383	-0.09409
		8.32485	0.72581
		8.36096	0.86022
		8.39548	1.20968
		8.39747	0.94086
		8.43198	1.29032
		8.47128	0.99462
		8.50689	1.19624
		8.5449	1.07527
		8.65551	1.16935
		8.65551	1.16935
		8.69053	1.45161
		8.69053	1.45161
		8.69332	1.07527
		8.72903	1.26344
		8.76534	1.37097
		8.91196	1.6129
		8.91226	1.57258
		8.91286	1.49194
		8.91296	1.47849
		8.91306	1.46505
		8.98528	1.73387
		8.98528	1.73387
		8.98538	1.72043
		9.05899	1.80108
		9.1326	1.88172
		9.20681	1.88172
		9.28073	1.92204
		9.31793	1.9086
		9.35474	1.94892
		9.35494	1.92204
		9.46596	1.96237
		9.50326	1.93548
		9.61398	2.01613
		9.7253	2.01613
		9.7255	1.98925
		9.7258	1.94892
		9.79931	2.04301
		9.91182	1.88172
		9.94783	2.02957
		9.94933	1.82796
		9.98693	1.76075
		10.0983	1.76075
		10.0991	1.65323
		10.1351	1.80108
		10.1365	1.59946
		10.1728	1.72043
		10.2477	1.62634
		10.2482	1.55914
		10.2482	1.55914
		10.2486	1.50538
		10.249	1.45161
		10.3228	1.50538
		10.3236	1.39785
		10.3611	1.34409
		10.3982	1.34409
		10.4728	1.29032
		10.4734	1.20968
		10.475	0.99462
		10.4754	0.94086
		10.4756	0.91398
		10.5125	0.94086
		10.5131	0.86022
		10.5482	1.12903
		10.551	0.75269
		10.5512	0.72581
		10.5857	1.07527
		10.5882	0.73925
		10.6223	1.14247
		10.6618	0.81989
		10.697	1.07527
		10.698	0.94086
		10.6982	0.91398
		10.7002	0.64516
		10.7008	0.56452
		10.7042	0.10753
		10.7387	0.45699
		10.7737	0.73925
		10.775	0.56452
		10.7756	0.48387
		10.7773	0.25538
		10.8136	0.3629
		10.8139	0.32258
		10.8484	0.67204
		10.8501	0.44355
		10.8522	0.16129
		10.924	0.48387
		10.9245	0.43011
		10.9988	0.41667
		11.0358	0.43011
		11.111	0.2957
		11.1491	0.16129
		11.1863	0.14785
		11.2964	0.30914
		11.3701	0.37634
		11.4066	0.45699
		11.4076	0.32258
		11.4084	0.21505
		11.4825	0.22849
		11.7047	0.2957
		11.7405	0.47043
		11.7412	0.37634
		11.7416	0.32258
		11.8138	0.5914
		11.8144	0.51075
		11.8874	0.67204
		11.8875	0.6586
		11.9259	0.48387
		11.9635	0.41667
		11.964	0.34946
		12.0376	0.43011
		12.113	0.26882
		12.1134	0.21505
		12.1492	0.38978
		12.1869	0.30914
		12.2248	0.21505
		12.2248	0.21505
		12.263	0.0672
		12.263	0.0672
		12.4111	0.10753
		12.4487	0.04032
		12.4493	-0.04032
		12.4868	-0.09409
		12.6359	-0.18817
		12.6736	-0.26882
		12.7113	-0.34946
		12.7114	-0.3629
		12.7857	-0.37634
		12.8599	-0.37634
		13.0821	-0.30914
		13.2297	-0.20161
		13.3776	-0.13441
		13.4145	-0.10753
		13.5638	-0.21505
		13.6013	-0.26882
		13.6761	-0.34946
		13.8252	-0.44355
		13.974	-0.49731
		14.1209	-0.2957
		14.1212	-0.33602
		14.1588	-0.40323
		14.1948	-0.24194
		14.2682	-0.13441
		14.4157	-0.01344
		14.5638	0.02688
		14.5638	0.02688
		14.6381	0.01344
		15.0468	-0.05376
		15.3071	-0.13441
		15.5304	-0.21505
		15.6788	-0.21505
		15.8272	-0.21505
		16.0495	-0.17473
		16.2717	-0.10753
		16.3457	-0.08065
		16.4199	-0.08065
		16.5683	-0.08065
		16.8281	-0.08065
		17.0511	-0.13441
		17.1253	-0.13441
		17.2737	-0.13441
		17.4224	-0.16129
		17.5337	-0.16129
		17.6077	-0.13441
		17.6077	-0.13441
		17.8669	-0.0672
		18.2006	-0.02688
		18.349	-0.02688
		18.5718	-0.05376
		19.0169	-0.02688
		19.3136	-0.01344
		19.5364	-0.02688
		19.8333	-0.04032
		19.9819	-0.05376
		20.1676	-0.08065
		20.2047	-0.08065

## Sheet: Fig11(b)
X1	Y1	X2	Y2
0.15596	-0.25677	-0.01623	-0.27273
1.95389	0.0461	0.20288	-0.18182
4.23567	-0.12618	0.27547	-0.09091
5.28488	-0.76389	0.31194	-0.06818
5.61085	-1.38492	0.4215	-0.02273
5.79421	-1.85035	0.49509	-0.06818
6.35956	-2.14489	0.53238	-0.15909
7.13883	-1.89064	0.56943	-0.21591
7.6176	-1.27794	0.64294	-0.25
7.9181	-0.47768	0.7147	-0.04545
8.15748	0.10307	0.71545	-0.14773
8.66681	0.77273	0.751	0
8.91129	1.37709	0.82401	0.03409
9.56832	1.8592	0.9339	0.03409
10.4953	1.35348	1.04471	-0.09091
10.9792	0.69076	1.08192	-0.17045
11.4579	0.00442	1.1188	-0.20455
11.9978	-0.46101	1.15526	-0.18182
12.8025	-0.24844	1.33691	0.02273
13.4035	-0.53464	1.33725	-0.02273
14.9621	-0.20815	1.37321	0.06818
15.8941	-0.61662	1.44647	0.06818
16.6429	-0.39571	1.4478	-0.11364
18.1403	-0.33041	1.48518	-0.21591
20.3253	-0.45267	1.55769	-0.11364
		1.74009	-0.01136
		1.81302	0.03409
		1.92316	0
		1.96012	-0.04545
		2.0343	-0.17045
		2.10789	-0.21591
		2.21603	0.02273
		2.2525	0.04545
		2.2535	-0.09091
		2.28896	0.06818
		2.32592	0.02273
		2.39902	0.04545
		2.39943	-0.01136
		2.43698	-0.13636
		2.54754	-0.22727
		2.5477	-0.25
		2.58317	-0.09091
		2.65559	0.02273
		2.69197	0.05682
		2.69314	-0.10227
		2.72869	0.04545
		2.84049	-0.21591
		2.91375	-0.21591
		2.98626	-0.11364
		3.09574	-0.05682
		3.13187	0.01136
		3.20421	0.13636
		3.27706	0.19318
		3.35157	0.02273
		3.35206	-0.04545
		3.38903	-0.09091
		3.42632	-0.18182
		3.42641	-0.19318
		3.4637	-0.28409
		3.50042	-0.29545
		3.68182	-0.05682
		3.71787	0.02273
		3.75533	-0.09091
		3.9021	-0.125
		4.34124	-0.06818
		4.45196	-0.18182
		4.60356	-0.875
		4.63528	-0.20455
		4.67474	-0.59091
		4.67483	-0.60227
		4.70771	-0.09091
		4.7455	-0.25
		4.74675	-0.42045
		4.747	-0.45455
		4.74967	-0.81818
		4.78197	-0.22727
		4.8206	-0.5
		4.82101	-0.55682
		4.82384	-0.94318
		4.85606	-0.34091
		4.85631	-0.375
		4.86022	-0.90909
		4.86156	-1.09091
		4.93065	-0.52273
		4.9712	-1.05682
		5.00508	-0.68182
		5.00541	-0.72727
		5.04121	-0.61364
		5.15518	-1.17045
		5.15543	-1.20455
		5.22428	-0.60227
		5.22652	-0.90909
		5.22694	-0.96591
		5.26232	-0.79545
		5.26249	-0.81818
		5.2664	-1.35227
		5.3027	-1.30682
		5.33874	-1.22727
		5.33933	-1.30682
		5.37313	-0.92045
		5.41051	-1.02273
		5.44747	-1.06818
		5.45055	-1.48864
		5.4861	-1.34091
		5.4876	-1.54545
		5.55828	-1.19318
		5.55919	-1.31818
		5.55986	-1.40909
		5.56194	-1.69318
		5.56235	-1.75
		5.70554	-1.29545
		5.70721	-1.52273
		5.70771	-1.59091
		5.70937	-1.81818
		5.70987	-1.88636
		5.71037	-1.95455
		5.74134	-1.18182
		5.78164	-1.68182
		5.85798	-2.10227
		5.8882	-1.22727
		5.89486	-2.13636
		5.9319	-2.19318
		5.96753	-2.05682
		6.00508	-2.18182
		6.18756	-2.09091
		6.22394	-2.05682
		6.2977	-2.125
		6.37113	-2.14773
		6.3713	-2.17045
		6.44381	-2.06818
		6.58999	-2.02273
		6.66384	-2.10227
		6.70047	-2.10227
		6.80911	-1.93182
		6.95513	-1.86364
		7.10032	-1.68182
		7.10065	-1.72727
		7.10173	-1.875
		7.10181	-1.88636
		7.13844	-1.88636
		7.17324	-1.63636
		7.21054	-1.72727
		7.21104	-1.79545
		7.28097	-1.34091
		7.28255	-1.55682
		7.31876	-1.5
		7.31893	-1.52273
		7.39169	-1.45455
		7.45987	-0.76136
		7.46387	-1.30682
		7.49784	-0.94318
		7.49858	-1.04545
		7.49892	-1.09091
		7.50191	-1.5
		7.53505	-1.02273
		7.53613	-1.17045
		7.53655	-1.22727
		7.53705	-1.29545
		7.53738	-1.34091
		7.53763	-1.375
		7.6049	-0.55682
		7.60606	-0.71591
		7.60673	-0.80682
		7.60756	-0.92045
		7.60906	-1.125
		7.64452	-0.96591
		7.64477	-1
		7.67865	-0.625
		7.67982	-0.78409
		7.71603	-0.72727
		7.74817	-0.11364
		7.75067	-0.45455
		7.75341	-0.82955
		7.82443	-0.52273
		7.82542	-0.65909
		7.82576	-0.70455
		7.8956	-0.23864
		7.89635	-0.34091
		7.89802	-0.56818
		7.93182	-0.18182
		7.93398	-0.47727
		7.9657	0.19318
		7.9657	0.19318
		7.96928	-0.29545
		8.00375	0
		8.03413	0.85227
		8.03854	0.25
		8.03963	0.10227
		8.04013	0.03409
		8.04304	-0.36364
		8.04337	-0.40909
		8.04354	-0.43182
		8.04479	-0.60227
		8.07601	0.13636
		8.07751	-0.06818
		8.07984	-0.38636
		8.10981	0.52273
		8.11139	0.30682
		8.14702	0.44318
		8.15118	-0.125
		8.15152	-0.17045
		8.15176	-0.20455
		8.15176	-0.20455
		8.18781	-0.125
		8.2187	0.65909
		8.21978	0.51136
		8.22428	-0.10227
		8.25541	0.64773
		8.29121	0.76136
		8.29163	0.70455
		8.32567	1.05682
		8.32709	0.86364
		8.32717	0.85227
		8.32975	0.5
		8.33092	0.34091
		8.36247	1.03409
		8.39968	0.95455
		8.40201	0.63636
		8.40301	0.5
		8.40435	0.31818
		8.40451	0.29545
		8.40534	0.18182
		8.40551	0.15909
		8.43981	0.47727
		8.44289	0.05682
		8.47036	1.30682
		8.47111	1.20455
		8.47686	0.42045
		8.47969	0.03409
		8.54404	1.25
		8.54654	0.90909
		8.54853	0.63636
		8.54912	0.55682
		8.58183	1.09091
		8.58308	0.92045
		8.58525	0.625
		8.62021	0.85227
		8.62271	0.51136
		8.65485	1.125
		8.65509	1.09091
		8.65543	1.04545
		8.65726	0.79545
		8.69023	1.29545
		8.69256	0.97727
		8.72844	1.07955
		8.72852	1.06818
		8.76365	1.27273
		8.76415	1.20455
		8.76415	1.20455
		8.76673	0.85227
		8.7679	0.69318
		8.83516	1.51136
		8.83575	1.43182
		8.83658	1.31818
		8.87554	1
		8.87579	0.96591
		8.91051	1.22727
		8.91076	1.19318
		8.98177	1.5
		8.9841	1.18182
		9.05461	1.55682
		9.05503	1.5
		9.05636	1.31818
		9.09249	1.38636
		9.12796	1.54545
		9.19988	1.72727
		9.2003	1.67045
		9.20113	1.55682
		9.23726	1.625
		9.2381	1.51136
		9.34507	1.90909
		9.34574	1.81818
		9.38262	1.78409
		9.49176	1.88636
		9.67516	1.85227
		9.71146	1.89773
		9.74933	1.72727
		9.93332	1.61364
		10.0794	1.67045
		10.0802	1.56818
		10.0807	1.5
		10.1172	1.51136
		10.1548	1.38636
		10.1921	1.28409
		10.2637	1.52273
		10.264	1.47727
		10.3024	1.23864
		10.3753	1.28409
		10.4125	1.20455
		10.4126	1.19318
		10.4133	1.09091
		10.4143	0.95455
		10.4495	1.15909
		10.5232	1.09091
		10.5597	1.11364
		10.5607	0.97727
		10.6349	0.84091
		10.6356	0.75
		10.71	0.59091
		10.7111	0.44318
		10.7451	0.80682
		10.7813	0.86364
		10.7828	0.65909
		10.8571	0.52273
		10.8927	0.65909
		10.8954	0.29545
		10.929	0.70455
		10.9661	0.63636
		10.9671	0.5
		11.0409	0.43182
		11.0418	0.30682
		11.1897	0.11364
		11.1904	0.02273
		11.2624	0.19318
		11.2635	0.04545
		11.3348	0.30682
		11.3365	0.07955
		11.3711	0.35227
		11.3737	0
		11.4107	-0.04545
		11.4111	-0.10227
		11.4478	-0.11364
		11.4836	0
		11.5212	-0.13636
		11.5582	-0.18182
		11.5588	-0.26136
		11.6311	-0.13636
		11.6313	-0.15909
		11.6325	-0.32955
		11.7425	-0.34091
		11.779	-0.31818
		11.8163	-0.40909
		11.8529	-0.40909
		11.9996	-0.43182
		12.0733	-0.5
		12.1463	-0.46591
		12.219	-0.38636
		12.2193	-0.42045
		12.2915	-0.27273
		12.3647	-0.27273
		12.5122	-0.39773
		12.6579	-0.29545
		12.6941	-0.23864
		12.7305	-0.20455
		12.767	-0.18182
		12.8407	-0.23864
		12.915	-0.38636
		12.9874	-0.27273
		13.0249	-0.38636
		13.1353	-0.45455
		13.1718	-0.44318
		13.1723	-0.51136
		13.2091	-0.53409
		13.4286	-0.5
		13.6118	-0.5
		13.7587	-0.54545
		13.7587	-0.54545
		13.7587	-0.55682
		13.9779	-0.47727
		14.0514	-0.5
		14.0517	-0.54545
		14.0877	-0.45455
		14.2339	-0.40909
		14.3068	-0.36364
		14.3431	-0.31818
		14.3434	-0.36364
		14.3436	-0.38636
		14.4162	-0.30682
		14.5626	-0.28409
		14.7463	-0.36364
		14.7821	-0.25
		14.783	-0.375
		14.7833	-0.40909
		14.9282	-0.18182
		15.076	-0.36364
		15.1479	-0.18182
		15.2582	-0.22727
		15.3682	-0.25
		15.406	-0.40909
		15.4421	-0.34091
		15.4425	-0.38636
		15.4436	-0.54545
		15.5175	-0.625
		15.5535	-0.54545
		15.5891	-0.39773
		15.5894	-0.44318
		15.5897	-0.48864
		15.5901	-0.53409
		15.7005	-0.60227
		15.7369	-0.57955
		15.7375	-0.65909
		15.8105	-0.625
		15.8464	-0.52273
		15.8834	-0.56818
		15.8836	-0.60227
		15.9194	-0.48864
		15.9566	-0.56818
		15.9923	-0.44318
		16.0289	-0.43182
		16.0653	-0.40909
		16.1016	-0.36364
		16.175	-0.375
		16.2478	-0.31818
		16.3209	-0.29545
		16.4308	-0.29545
		16.5778	-0.36364
		16.6146	-0.38636
		16.6508	-0.31818
		16.7244	-0.36364
		16.7616	-0.44318
		16.7618	-0.47727
		16.7619	-0.48864
		16.7619	-0.48864
		16.9445	-0.40909
		17.0906	-0.35227
		17.127	-0.31818
		17.2002	-0.31818
		17.3469	-0.34091
		17.5668	-0.36364
		17.8597	-0.34091
		17.9696	-0.34091
		18.0792	-0.30682
		18.1527	-0.32955
		18.1528	-0.34091
		18.2261	-0.35227
		18.3725	-0.32955
		18.3729	-0.38636
		18.5548	-0.21591
		18.5922	-0.32955
		18.6649	-0.25
		18.7387	-0.31818
		18.8118	-0.29545
		18.8854	-0.34091
		18.9219	-0.32955
		18.9223	-0.38636
		18.9583	-0.29545
		18.9585	-0.32955
		18.9952	-0.32955
		18.9952	-0.32955
		18.9952	-0.32955
		19.0316	-0.30682
		19.2514	-0.30682
		19.3249	-0.34091
		19.3974	-0.23864
		19.3981	-0.32955
		19.4347	-0.31818
		19.5444	-0.29545
		19.5813	-0.34091
		19.6911	-0.31818
		19.7283	-0.40909
		19.7643	-0.31818
		19.8018	-0.43182
		19.8377	-0.32955
		19.9475	-0.32955
		20.0209	-0.34091

## Sheet: Fig12
X1	Y1	X2	Y2
-0.04564	0.01712	-0.04826	0.02707
0.49272	0.05422	0.3861	0.0375
0.79307	0.14326	0.82046	0.03713
0.91556	0.30651	0.96525	0.15592
0.97762	0.43265	0.96525	0.31808
1.10024	0.60331	1.11004	0.53418
1.16667	0.96689	1.1583	0.67467
1.29025	1.1895	1.20656	0.93409
1.35299	1.35274	1.35135	1.16099
1.53727	1.62728	1.44788	1.42037
1.6011	1.84989	1.5444	1.64731
1.60628	2.13185	1.5444	2.0365
2.02844	2.34703	1.64093	2.26345
3.16491	2.42123	1.97876	2.36045
4.59996	2.48801	2.50965	2.35999
6.09517	2.57705	2.89575	2.21912
7.52981	2.62158	3.52317	2.29425
8.72521	2.65126	3.76448	2.36972
10.3381	2.64384	4.19884	2.48826
11.652	2.62158	4.87452	2.47687
12.6067	2.55479	5.50193	2.51957
13.2614	2.42123	5.98456	2.63807
13.6773	2.29509	6.12934	2.68119
13.7946	2.17637	6.51544	2.64842
14.2694	2.00571	7.23938	2.57212
14.4465	1.88699	7.57722	2.59345
14.8616	1.72374	7.91506	2.66883
15.2172	1.56792	8.34942	2.63602
15.6335	1.46404	8.68726	2.62492
16.5283	1.38984	9.21815	2.52716
17.3055	1.41952	9.50772	2.55934
18.5004	1.41952	9.94208	2.56978
20.1731	1.41952	10.3282	2.64512
21.1288	1.40468	10.8108	2.67714
21.6067	1.40468	11.39	2.68745
22.5626	1.40468	11.8726	2.62216
23.9365	1.39726	12.1622	2.50299
25.6089	1.375	12.5965	2.3837
		13.1274	2.37243
		13.5135	2.33966
		13.7066	2.20977
		14.1409	2.0148
		14.4305	1.89563
		14.6718	1.76569
		14.8166	1.65746
		15.1062	1.59234
		15.7336	1.47288
		16.4093	1.41824
		17.4228	1.41736
		18.1467	1.40593
		18.8707	1.4053
		19.3533	1.42651
		19.9807	1.42596
		20.8494	1.38197
		21.8629	1.40271
		22.7799	1.40192
		23.7934	1.40104
		24.807	1.40017
		25.7239	1.39937

## Sheet: Fig13
X1	Y1	X2	Y2
0.2078	-0.03709	0.2078	-0.03709
1.10055	-0.00318	0.50217	0.12851
1.66737	-0.6482	1.10055	-0.00318
2.04476	-1.68794	1.16428	0.90693
2.49073	-0.63227	1.41496	1.85743
2.58658	0.85297	1.59943	0.74851
2.66873	2.12291	1.66737	-0.6482
2.75949	3.27156	1.87352	-2.26139
2.82192	5.59604	1.93376	-3.27525
2.90917	6.26435	2.14705	-5.55644
2.94973	7.33861	2.36712	-4.35248
3.27804	8.15641	2.43149	-3.24356
3.54083	7.40198	2.49073	-0.63227
3.75726	6.73663	2.58658	0.85297
4.02081	5.99213	2.66873	2.12291
4.43808	7.16727	2.75949	3.27156
4.60578	8.04651	2.88136	4.1703
5.07207	8.82054	3.06958	4.99406
5.73474	8.14796	3.28553	4.07525
6.34981	8.60449	3.40076	2.97397
6.96022	9.10449	3.43231	2.12854
7.688	8.74314	3.52981	1.0464
8.50306	9.03847	3.59433	0.08262
9.19985	8.8412	3.65951	-0.54299
10.1072	8.80175	3.74107	-1.59604
10.8043	8.73412	3.77088	-2.26139
11.6186	8.64845	4.05322	-2.95076
12.276	8.68903	4.23725	-2.35644
13.0948	8.62139	4.33309	-1.05743
13.792	8.66648	4.49097	0.21789
14.6066	8.68903	4.89255	1.86364
15.335	8.68903	4.96411	1.10051
16.1868	8.68903	5.38722	0.15589
16.957	8.68903	5.48481	-0.61386
17.7273	8.71608	5.84924	-1.26442
18.6059	8.68903	6.07554	-0.74059
19.3075	8.68903	6.31661	0.06571
19.779	8.68903	6.78262	0.69286
		7.51106	-0.3032
		8.14245	0.01076
		8.7737	0.25017
		9.50331	-0.14027
		10.2342	0.1272
		10.9642	-0.04804
		11.6947	0.01345
		12.4252	0.06264
		13.1554	-0.04189
		13.886	0.06264
		14.6163	0.02574
		15.3466	0.0196
		16.077	0.02574
		16.8074	0.02574
		17.5378	0.02882
		18.2681	0.0196
		18.9986	0.03189
		19.6957	0.03189

[truncated: 5 more sheets: Fig14, Fig15, Fig16, Fig17, Fig18]
